# Supplementary material for: Cerebrovascular Events after Transcatheter Aortic Valve Replacement: The Difficulty in Predicting the Unpredictable
Source: J Clin Med. 2022 Jul 4;11(13):3902. doi: 10.3390/jcm11133902 (PMC9267500; doi:10.3390/jcm11133902)
Supplement: Supplementary file 1 [file jcm-11-03902-s001.zip]

Archive with 1 entries (1 files):
- jcm-1742461-supplementary.pdf
